# Supplementary material for: Optimizing the Methodology for Antioxidant Activity Analysis of Manuka Honey
Source: Foods. 2025 Apr 14;14(8):1341. doi: 10.3390/foods14081341 (PMC12027450; doi:10.3390/foods14081341)
Supplement: Supplementary file 1 [file foods-14-01341-s001.zip]

Archive with 1 entries (1 files):
- foods-3526502-supplementary.pdf
